# Supplementary material for: Loss of miR-10a Activates Lpo and Collaborates with Activated Wnt Signaling in Inducing Intestinal Neoplasia in Female Mice
Source: PLoS Genet. 2013 Oct 24;9(10):e1003913. doi: 10.1371/journal.pgen.1003913 (PMC3812087; doi:10.1371/journal.pgen.1003913)
Supplement: Table S2 — Deregulated genes in the intestines of miR-10a−/− mice. 452 genes up- or downregulated with an FDR smaller than 0.05 before correction are shown. Genes are ordered by Fold change. (XLSX) [file pgen.1003913.s006.xlsx]

## Sheet: miR10a_sig.fdr_both_P<=0.05_sor
Table S2. Deregulated genes in the intestines of miR-10a-/- mice
Gene Symbol	Gene Description	log Fold Change	P-values	FDR (Adjusted p)
Lpo	lactoperoxidase	3.23913	7.16842e-11	1.10774e-06
EG665955	predicted gene, EG665955	-2.19234	0.00751592	0.999261
BC018473	cDNA sequence BC018473	1.21502	0.00347741	0.999261
St6galnac1	ST6 (alpha-N-acetyl-neuraminyl-2,3-beta-galactosyl-1,3)-N-acetylgalactosaminide alpha-2,6-sialyltransferase 1	1.13946	0.0261077	0.999261
Papss2	3'-phosphoadenosine 5'-phosphosulfate synthase 2	-0.99764	0.0111162	0.999261
Scpep1	serine carboxypeptidase 1	0.950009	4.46832e-06	0.0345245
Erdr1	erythroid differentiation regulator 1	0.941817	0.0158071	0.999261
Btnl7	butyrophilin-like 7	-0.865232	0.0227804	0.999261
Naaladl1	N-acetylated alpha-linked acidic dipeptidase-like 1	0.818562	0.0164523	0.999261
Rny1	RNA, Y1 small cytoplasmic, Ro-associated	0.776249	0.0275579	0.999261
Pla2g2a	phospholipase A2, group IIA (platelets, synovial fluid)	0.77309	0.00282992	0.999261
Mpp1	membrane protein, palmitoylated	-0.746667	0.027599	0.999261
Snord1c	small nucleolar RNA, C/D box 1C	0.715808	0.00117603	0.999261
Snord16a	small nucleolar RNA, C/D box 16A	0.715322	0.00180102	0.999261
Kpna2	karyopherin (importin) alpha 2	-0.685267	4.79249e-05	0.185146
Krt20	keratin 20	-0.655256	2.27983e-05	0.117434
Xlr3b	X-linked lymphocyte-regulated 3B	0.646067	0.0068598	0.999261
Plcd3	phospholipase C, delta 3	-0.641586	0.000756825	0.999261
Fabp6	fatty acid binding protein 6, ileal (gastrotropin)	0.632984	0.0199775	0.999261
8430419L09Rik	RIKEN cDNA 8430419L09 gene	-0.613732	0.0482054	0.999261
Snord61	small nucleolar RNA, C/D box 61	0.591658	0.010136	0.999261
Gm6134	predicted gene 6134	0.58037	0.00510998	0.999261
Gm11428	predicted gene 11428	0.568619	0.00223189	0.999261
Ugt8a	UDP galactosyltransferase 8A	-0.56852	0.0458781	0.999261
Krt12	keratin 12	0.566368	0.000128185	0.39617
C4bp	complement component 4 binding protein	0.562163	0.0446097	0.999261
Rny3	RNA, Y3 small cytoplasmic (associated with Ro protein)	0.559737	0.00921459	0.999261
Snord34	small nucleolar RNA, C/D box 34	0.557726	0.0234613	0.999261
Spink4	serine peptidase inhibitor, Kazal type 4	0.556497	0.0252413	0.999261
Gm4638	predicted gene 4638	0.550572	0.0293217	0.999261
LOC280487	pol polyprotein	0.550572	0.0293217	0.999261
Xlr3a	X-linked lymphocyte-regulated 3A	0.540611	0.00942694	0.999261
Abca5	ATP-binding cassette, sub-family A (ABC1), member 5	0.540582	0.000434003	0.838332
B930036N10Rik	RIKEN cDNA B930036N10 gene	0.530392	0.0316363	0.999261
Snord22	small nucleolar RNA, C/D box 22	0.524949	0.0274348	0.999261
Cd96	CD96 antigen	-0.519305	0.0329949	0.999261
Slc22a4	solute carrier family 22 (organic cation transporter), member 4	-0.518606	0.0322324	0.999261
Gm6289	predicted gene 6289	-0.512568	0.0165162	0.999261
1300014I06Rik	RIKEN cDNA 1300014I06 gene	-0.507348	0.0490718	0.999261
Mt1	metallothionein 1	0.496015	0.0140526	0.999261
Snord33	small nucleolar RNA, C/D box 33	0.488811	0.00707298	0.999261
Hist1h2bb	histone cluster 1, H2bb	0.488455	0.00121857	0.999261
Fam20a	family with sequence similarity 20, member A	-0.486949	0.0288069	0.999261
Gcg	glucagon	0.485456	0.0104839	0.999261
Ccl12	chemokine (C-C motif) ligand 12	0.485304	0.00034835	0.790628
AF362573	cDNA sequence AF362573	0.484096	0.0165602	0.999261
Pls1	plastin 1 (I-isoform)	-0.475276	0.0300187	0.999261
Ceacam10	carcinoembryonic antigen-related cell adhesion molecule 10	0.474337	0.0291031	0.999261
Gm5774	predicted gene 5774	0.473305	0.0444187	0.999261
Snord82	small nucleolar RNA, C/D box 82	0.468871	0.03782	0.999261
Snora52	small nucleolar RNA, H/ACA box 52	0.465899	0.00938442	0.999261
Gal3st2	galactose-3-O-sulfotransferase 2	-0.463184	0.0265769	0.999261
Xlr3c	X-linked lymphocyte-regulated 3C	0.462717	0.012471	0.999261
Gm7691	predicted gene 7691	0.458779	0.0333463	0.999261
Hist1h4f	histone cluster 1, H4f	0.454888	0.00526915	0.999261
Rnu3b1	U3B small nuclear RNA 1	0.454205	0.00596067	0.999261
Rhod	ras homolog gene family, member D	-0.451962	0.0178733	0.999261
Gnas	GNAS (guanine nucleotide binding protein, alpha stimulating) complex locus	0.451225	0.0362268	0.999261
Npnt	nephronectin	-0.449229	0.0220575	0.999261
Mecr	mitochondrial trans-2-enoyl-CoA reductase	0.44641	0.0436323	0.999261
Rps27	ribosomal protein S27	0.443336	0.0032378	0.999261
Gm11810	predicted gene 11810	0.442977	0.0248975	0.999261
Gm12755	predicted gene 12755	0.44165	0.018952	0.999261
Ly6a	lymphocyte antigen 6 complex, locus A	0.44104	0.0230355	0.999261
Suox	sulfite oxidase	0.438344	0.00635929	0.999261
Vmn2r22	vomeronasal 2, receptor 22	0.437489	0.00980283	0.999261
LOC675534	similar to Importin alpha-2 subunit (Karyopherin alpha-2 subunit) (SRP1-alpha) (RAG cohort protein 1) (Pendulin) (Pore targeting complex 58 kDa subunit) (PTAC58) (Importin alpha P1)	-0.433572	0.000358144	0.790628
Acaa1b	acetyl-Coenzyme A acyltransferase 1B	-0.431143	0.03849	0.999261
Snord32a	small nucleolar RNA, C/D box 32A	0.430166	0.0321467	0.999261
Dgke	diacylglycerol kinase, epsilon	-0.430158	0.00419114	0.999261
Cdo1	cysteine dioxygenase 1, cytosolic	0.420109	0.0101462	0.999261
Spred2	sprouty-related, EVH1 domain containing 2	0.415501	0.0255687	0.999261
Pla2g5	phospholipase A2, group V	0.41218	0.0236723	0.999261
9130219A07Rik	RIKEN cDNA 9130219A07 gene	-0.409363	0.00112166	0.999261
Ly96	lymphocyte antigen 96	0.409088	0.0245056	0.999261
Gm8429	predicted gene 8429	0.405276	0.0076166	0.999261
Akr1b8	aldo-keto reductase family 1, member B8	0.403913	0.0215478	0.999261
BC094916	cDNA sequence BC094916	-0.402792	0.0255013	0.999261
Gm5595	predicted gene 5595	0.402192	0.0329761	0.999261
Hist1h2bm	histone cluster 1, H2bm	0.401196	0.0192517	0.999261
Sbpl	spermine binding protein-like	-0.399568	0.00483099	0.999261
Nupr1	nuclear protein 1	0.398303	0.0172252	0.999261
Hist1h1d	histone cluster 1, H1d	0.394859	0.0442079	0.999261
Hist1h2bc	histone cluster 1, H2bc	0.392541	0.00995889	0.999261
Hist1h1a	histone cluster 1, H1a	0.391642	0.0467861	0.999261
Hnf1b	HNF1 homeobox B	0.38708	0.0472535	0.999261
Btnl5	butyrophilin-like 5	-0.38463	0.0311873	0.999261
AA467197	expressed sequence AA467197	0.383974	0.0367648	0.999261
Gm11472	predicted gene 11472	0.379081	0.031969	0.999261
Magohb	mago-nashi homolog B (Drosophila)	0.378628	0.0328407	0.999261
Hist2h2bb	histone cluster 2, H2bb	0.377045	0.00527401	0.999261
Hist1h2be	histone cluster 1, H2be	0.375061	0.013414	0.999261
LOC638798	similar to transcription elongation factor B (SIII), polypeptide 2	0.374713	0.0226042	0.999261
Plekhg6	pleckstrin homology domain containing, family G (with RhoGef domain) member 6	-0.374593	0.0341711	0.999261
Map3k13	mitogen-activated protein kinase kinase kinase 13	-0.372551	0.0169204	0.999261
RP23-38E20.1	predicted gene, OTTMUSG00000013203	0.371005	0.0145976	0.999261
Agr2	anterior gradient 2 (Xenopus laevis)	0.370408	0.0219783	0.999261
Pf4	platelet factor 4	0.370367	0.0424031	0.999261
Cdkn3	cyclin-dependent kinase inhibitor 3	0.369012	0.00990585	0.999261
Hist1h1e	histone cluster 1, H1e	0.367549	0.00203839	0.999261
Gm7246	predicted gene 7246	0.366011	0.0150611	0.999261
LOC677463	similar to 60S ribosomal protein L21	0.365809	0.0452143	0.999261
Ramp1	receptor (calcitonin) activity modifying protein 1	0.36459	0.0494576	0.999261
Snord118	small nucleolar RNA, C/D box 118	0.364061	0.00820208	0.999261
Ezh1	enhancer of zeste homolog 1 (Drosophila)	0.363425	0.00483107	0.999261
Snora69	small nucleolar RNA, H/ACA box 69	0.361334	0.0484519	0.999261
Vil1	villin 1	-0.360623	0.033227	0.999261
Wbp5	WW domain binding protein 5	0.360428	0.0233854	0.999261
Calcoco2	calcium binding and coiled-coil domain 2	-0.359388	0.0201407	0.999261
Hist4h4	histone cluster 4, H4	0.358424	0.00826286	0.999261
Cebpd	CCAAT/enhancer binding protein (C/EBP), delta	0.358388	0.0470395	0.999261
Dynll1	dynein light chain LC8-type 1	0.356163	0.0427902	0.999261
Dub2a	deubiquitinating enzyme 2a	-0.355846	0.00470496	0.999261
5930416I19Rik	RIKEN cDNA 5930416I19 gene	0.352743	0.0119733	0.999261
LOC641050	hypothetical protein LOC641050	0.352318	0.035007	0.999261
Atp5k	ATP synthase, H+ transporting, mitochondrial F1F0 complex, subunit e	0.351339	0.0327294	0.999261
Rmrp	RNA component of mitochondrial RNAase P	0.350603	0.0132373	0.999261
Hist1h4h	histone cluster 1, H4h	0.34943	0.0103591	0.999261
3200002M19Rik	RIKEN cDNA 3200002M19 gene	0.348677	0.0272181	0.999261
Snord35b	small nucleolar RNA, C/D box 35B	0.347794	0.00516345	0.999261
Ifitm1	interferon induced transmembrane protein 1	0.345867	0.0096563	0.999261
Olfr171	olfactory receptor 171	0.344947	0.0414108	0.999261
Gm6723	L antigen family, member 3 pseudogene	0.343405	0.0250901	0.999261
Nop10	NOP10 ribonucleoprotein homolog (yeast)	0.343173	0.00557085	0.999261
Snrpe	small nuclear ribonucleoprotein E	0.341056	0.0105903	0.999261
Ccdc8	coiled-coil domain containing 8	-0.341024	0.0164733	0.999261
Darc	Duffy blood group, chemokine receptor	0.339658	0.00723704	0.999261
Myc	myelocytomatosis oncogene	0.338731	0.0323406	0.999261
Cks2	CDC28 protein kinase regulatory subunit 2	0.338143	0.0122987	0.999261
Ccin	calicin	0.337347	0.00444893	0.999261
Gm9228	predicted gene 9228	0.336471	0.03746	0.999261
Usp31	ubiquitin specific peptidase 31	0.334093	0.00770909	0.999261
Gm5531	predicted gene 5531	-0.333808	0.0218072	0.999261
Pctp	phosphatidylcholine transfer protein	-0.333795	0.00564099	0.999261
Mterf	mitochondrial transcription termination factor	0.33315	0.00767612	0.999261
1810063B07Rik	RIKEN cDNA 1810063B07 gene	0.332279	0.00410602	0.999261
4930432F04Rik	RIKEN cDNA 4930432F04 gene	-0.331032	0.00336321	0.999261
Etv4	ets variant gene 4 (E1A enhancer binding protein, E1AF)	0.330882	0.0376082	0.999261
Pdxk	pyridoxal (pyridoxine, vitamin B6) kinase	-0.330151	0.0216741	0.999261
Cdk5rap1	CDK5 regulatory subunit associated protein 1	0.329834	0.0275338	0.999261
Pof1b	premature ovarian failure 1B	0.328643	0.0228228	0.999261
Rpl31	ribosomal protein L31	0.32858	0.0339277	0.999261
Gm3771	predicted gene 3771	0.328131	0.01481	0.999261
Gm5406	predicted gene 5406	0.326952	0.0125224	0.999261
Klk1b8	kallikrein 1-related peptidase b8	0.326805	0.0187037	0.999261
Rpl34	ribosomal protein L34	0.326582	0.0411901	0.999261
Ugt2b34	UDP glucuronosyltransferase 2 family, polypeptide B34	-0.325358	0.0435382	0.999261
Rpl38	ribosomal protein L38	0.325346	0.0100101	0.999261
Gm7079	predicted gene 7079	0.32502	0.0339264	0.999261
Ak3l1	adenylate kinase 3-like 1	0.324899	0.011531	0.999261
2610018G03Rik	RIKEN cDNA 2610018G03 gene	0.323441	0.0483824	0.999261
Klk1b22	kallikrein 1-related peptidase b22	0.322238	0.0284104	0.999261
Epha2	Eph receptor A2	-0.320344	0.0465758	0.999261
Gm6517	predicted gene 6517	0.320318	0.0260193	0.999261
Gm5068	predicted gene 5068	0.31917	0.0387268	0.999261
Olfr643	olfactory receptor 643	0.318113	0.0164444	0.999261
Gm5622	predicted gene 5622	0.317128	0.0232413	0.999261
Tnfaip2	tumor necrosis factor, alpha-induced protein 2	-0.316988	0.0225457	0.999261
Gm5605	predicted gene 5605	0.316891	0.0247001	0.999261
Casp3	caspase 3	-0.314382	0.0436701	0.999261
Tdgf1	teratocarcinoma-derived growth factor 1	-0.314279	0.0369711	0.999261
Ncf1	neutrophil cytosolic factor 1	-0.313391	0.0316461	0.999261
Gm4981	predicted gene 4981	-0.313107	0.0171692	0.999261
Ccdc46	coiled-coil domain containing 46	-0.312724	0.00731175	0.999261
Gm12760	predicted gene 12760	0.3127	0.0139685	0.999261
Grb7	growth factor receptor bound protein 7	-0.312391	0.0120251	0.999261
Npm3	nucleoplasmin 3	0.312121	0.00680171	0.999261
4930449I24Rik	RIKEN cDNA 4930449I24 gene	-0.311773	0.0391585	0.999261
Gm13352	predicted gene 13352	0.310841	0.0140216	0.999261
Rad51c	RAD51 homolog c (S. cerevisiae)	0.310331	0.0486554	0.999261
Oas1g	2'-5' oligoadenylate synthetase 1G	0.309074	0.038344	0.999261
Olfr598	olfactory receptor 598	-0.308878	0.0273852	0.999261
Klk1b24	kallikrein 1-related peptidase b24	0.308791	0.0483029	0.999261
Gng5	guanine nucleotide binding protein (G protein), gamma 5	0.305987	0.0291953	0.999261
Krt16	keratin 16	0.304591	0.0469527	0.999261
Dusp18	dual specificity phosphatase 18	0.304372	0.00824938	0.999261
Tdrd6	tudor domain containing 6	-0.304236	0.018711	0.999261
Gm6597	predicted gene 6597	0.303678	0.0149949	0.999261
Stmn1	stathmin 1	0.302502	0.0394057	0.999261
LOC674402	similar to Peptidyl-prolyl cis-trans isomerase A (PPIase) (Rotamase) (Cyclophilin A) (Cyclosporin A-binding protein) (SP18)	0.302258	0.0464537	0.999261
Olfr218	olfactory receptor 218	-0.301947	0.00739009	0.999261
4930547N16Rik	RIKEN cDNA 4930547N16 gene	0.301925	0.0165256	0.999261
Hist1h4b	histone cluster 1, H4b	0.301903	0.0282065	0.999261
Gm13125	predicted gene 13125	-0.301843	0.0492478	0.999261
Hist1h4m	histone cluster 1, H4m	0.300931	0.0286045	0.999261
Gm3079	predicted gene 3079	0.300812	0.00875914	0.999261
Gm6293	predicted gene 6293	0.300045	0.0379639	0.999261
1700001O22Rik	RIKEN cDNA 1700001O22 gene	0.299766	0.00892545	0.999261
F830001A07Rik	RIKEN cDNA F830001A07 gene	-0.299659	0.0194638	0.999261
Mapk10	mitogen-activated protein kinase 10	-0.299093	0.0283515	0.999261
Ccnb2	cyclin B2	0.298336	0.0402112	0.999261
Npy	neuropeptide Y	-0.298188	0.009828	0.999261
Ckap2	cytoskeleton associated protein 2	0.297401	0.0103246	0.999261
Gm2701	predicted gene 2701	0.297396	0.0396114	0.999261
Cd300lg	CD300 antigen like family member G	-0.297275	0.0120535	0.999261
Klhl9	kelch-like 9 (Drosophila)	0.296619	0.0466435	0.999261
Por	P450 (cytochrome) oxidoreductase	-0.296612	0.0226189	0.999261
AY512938	cDNA sequence AY512938	-0.296195	0.00968233	0.999261
Pcbd1	pterin 4 alpha carbinolamine dehydratase/dimerization cofactor of hepatocyte nuclear factor 1 alpha (TCF1) 1	0.296091	0.031954	0.999261
Cenpm	centromere protein M	0.295725	0.0166699	0.999261
Rprl2	ribonuclease P RNA-like 2	0.295613	0.026284	0.999261
Murc	muscle-related coiled-coil protein	-0.295015	0.00703885	0.999261
Gm7535	predicted gene 7535	0.294292	0.0205369	0.999261
Anapc13	anaphase promoting complex subunit 13	0.292975	0.0244418	0.999261
Olfr679	olfactory receptor 679	-0.29232	0.0153694	0.999261
D630023F18Rik	RIKEN cDNA D630023F18 gene	-0.292254	0.0297908	0.999261
Hist1h4c	histone cluster 1, H4c	0.291543	0.0351244	0.999261
E030049G20Rik	RIKEN cDNA E030049G20 gene	-0.291441	0.0438395	0.999261
1810046J19Rik	RIKEN cDNA 1810046J19 gene	0.291074	0.0136199	0.999261
Tmed3	transmembrane emp24 domain containing 3	0.288391	0.0320918	0.999261
Serpina10	serine (or cysteine) peptidase inhibitor, clade A (alpha-1 antiproteinase, antitrypsin), member 10	-0.288225	0.0293873	0.999261
2610039C10Rik	RIKEN cDNA 2610039C10 gene	0.288002	0.024757	0.999261
Gm2805	predicted gene 2805	0.287892	0.0182609	0.999261
Lpar4	lysophosphatidic acid receptor 4	-0.287481	0.0153006	0.999261
Olfr157	olfactory receptor 157	-0.28713	0.0240021	0.999261
Lcat	lecithin cholesterol acyltransferase	-0.286533	0.0122259	0.999261
Adcy7	adenylate cyclase 7	-0.284986	0.0174765	0.999261
Srp14	signal recognition particle 14	0.284957	0.0200506	0.999261
H47	histocompatibility 47	0.284785	0.0221697	0.999261
Ly6e	lymphocyte antigen 6 complex, locus E	0.284707	0.0354145	0.999261
Gm11971	predicted gene 11971	0.284698	0.0123564	0.999261
Ifitm2	interferon induced transmembrane protein 2	0.284312	0.010639	0.999261
H2afz	H2A histone family, member Z	0.284142	0.0267767	0.999261
Commd10	COMM domain containing 10	0.284003	0.00561	0.999261
2310039H08Rik	RIKEN cDNA 2310039H08 gene	0.283745	0.0280693	0.999261
Ndufa11	NADH dehydrogenase (ubiquinone) 1 alpha subcomplex 11	0.283548	0.00892348	0.999261
Olfr920	olfactory receptor 920	0.282496	0.0165146	0.999261
Cdc26	cell division cycle 26	0.282088	0.0192183	0.999261
Gm5968	predicted gene 5968	-0.28153	0.0336588	0.999261
Zfp458	zinc finger protein 458	0.281413	0.0341981	0.999261
Rhox9	reproductive homeobox 9	-0.281139	0.0106426	0.999261
Osgin2	oxidative stress induced growth inhibitor family member 2	0.280328	0.0245201	0.999261
2610318N02Rik	RIKEN cDNA 2610318N02 gene	0.280055	0.0247747	0.999261
Il22ra1	interleukin 22 receptor, alpha 1	-0.279898	0.0421938	0.999261
Fam50b	family with sequence similarity 50, member B	-0.279727	0.025226	0.999261
Ggt7	gamma-glutamyltransferase 7	-0.279599	0.0158813	0.999261
Pla2g7	phospholipase A2, group VII (platelet-activating factor acetylhydrolase, plasma)	-0.278701	0.0436414	0.999261
Ikzf5	IKAROS family zinc finger 5	0.277343	0.026683	0.999261
Trpc4	transient receptor potential cation channel, subfamily C, member 4	-0.277222	0.0405646	0.999261
Rag1ap1	recombination activating gene 1 activating protein 1	0.276123	0.0446378	0.999261
Gm11983	predicted gene 11983	-0.275425	0.0334806	0.999261
Gm7367	1110014K08Rik pseudogene	0.275019	0.0142607	0.999261
Copz2	coatomer protein complex, subunit zeta 2	0.274842	0.0273615	0.999261
Lsm8	LSM8 homolog, U6 small nuclear RNA associated (S. cerevisiae)	0.274649	0.027904	0.999261
Glp1	GATA-like 1	-0.274626	0.00974901	0.999261
Nccrp1	non-specific cytotoxic cell receptor protein 1 homolog (zebrafish)	0.274177	0.0482689	0.999261
Pnlip	pancreatic lipase	0.273407	0.0445046	0.999261
Fancb	Fanconi anemia, complementation group B	0.273398	0.0131753	0.999261
Ccnj	cyclin J	-0.273293	0.0362796	0.999261
BC005685	cDNA sequence BC005685	0.272964	0.0494837	0.999261
Mad2l1	MAD2 mitotic arrest deficient-like 1 (yeast)	0.272951	0.0392242	0.999261
1700055N04Rik	RIKEN cDNA 1700055N04 gene	0.272894	0.023489	0.999261
Ncoa7	nuclear receptor coactivator 7	-0.272717	0.0480875	0.999261
Gm4483	predicted gene 4483	0.272678	0.0310242	0.999261
Clec2d	C-type lectin domain family 2, member d	0.272666	0.0121219	0.999261
Gins2	GINS complex subunit 2 (Psf2 homolog)	0.272501	0.0458019	0.999261
Tmsb10	thymosin, beta 10	0.272022	0.0237562	0.999261
Lck	lymphocyte protein tyrosine kinase	-0.271993	0.0339568	0.999261
Fam100b	family with sequence similarity 100, member B	0.271643	0.0125129	0.999261
Gm8211	predicted gene 8211	0.271322	0.0405777	0.999261
Olfr452	olfactory receptor 452	-0.270679	0.0196055	0.999261
Nfkbie	nuclear factor of kappa light polypeptide gene enhancer in B-cells inhibitor, epsilon	-0.27057	0.0417233	0.999261
Rpap3	RNA polymerase II associated protein 3	-0.270001	0.0272288	0.999261
Gm8444	predicted gene 8444	0.269913	0.027709	0.999261
Timm8b	translocase of inner mitochondrial membrane 8 homolog b (yeast)	0.269829	0.0210546	0.999261
Zcchc2	zinc finger, CCHC domain containing 2	0.269781	0.0136637	0.999261
Alg14	asparagine-linked glycosylation 14 homolog (yeast)	0.268344	0.0252814	0.999261
Gm5393	predicted gene 5393	0.268321	0.0129762	0.999261
Dffb	DNA fragmentation factor, beta subunit	-0.268066	0.0140259	0.999261
Uevld	UEV and lactate/malate dehyrogenase domains	0.268014	0.0428404	0.999261
Ifltd1	intermediate filament tail domain containing 1	0.267616	0.0264954	0.999261
5830405N20Rik	RIKEN cDNA 5830405N20 gene	-0.267412	0.0233069	0.999261
Gm6581	predicted gene 6581	0.266912	0.00900636	0.999261
Gm8624	predicted gene 8624	0.26652	0.0293614	0.999261
Tmem123	transmembrane protein 123	0.266462	0.0216016	0.999261
Hsd3b5	hydroxy-delta-5-steroid dehydrogenase, 3 beta- and steroid delta-isomerase 5	-0.266168	0.0250984	0.999261
Lrrc2	leucine rich repeat containing 2	-0.26523	0.0297279	0.999261
Defb8	defensin beta 8	0.264875	0.0175858	0.999261
Olfr123	olfactory receptor 123	-0.264427	0.0457024	0.999261
Rprl1	ribonuclease P RNA-like 1	0.264167	0.0340363	0.999261
Hist1h2ak	histone cluster 1, H2ak	0.263599	0.0158241	0.999261
Gm7173	predicted gene 7173	0.263195	0.0105469	0.999261
Dusp28	dual specificity phosphatase 28	0.262804	0.0196527	0.999261
Gm3925	predicted gene 3925	-0.262599	0.0237567	0.999261
Qrich2	glutamine rich 2	-0.262265	0.0277295	0.999261
Tpx2	TPX2, microtubule-associated protein homolog (Xenopus laevis)	0.262146	0.0377329	0.999261
Rpl7a	ribosomal protein L7A	0.261713	0.0253706	0.999261
Pigp	phosphatidylinositol glycan anchor biosynthesis, class P	0.261415	0.0263383	0.999261
Ubxn2b	UBX domain protein 2B	0.261221	0.00880438	0.999261
Hist1h4d	histone cluster 1, H4d	0.260967	0.021099	0.999261
Olfr1132	olfactory receptor 1132	-0.260641	0.034635	0.999261
Fasl	Fas ligand (TNF superfamily, member 6)	-0.259711	0.0418293	0.999261
Cenpf	centromere protein F	0.259667	0.0498596	0.999261
Trim32	tripartite motif-containing 32	0.25962	0.0230943	0.999261
Gprin1	G protein-regulated inducer of neurite outgrowth 1	-0.25913	0.0148788	0.999261
Uck2	uridine-cytidine kinase 2	0.25904	0.0371477	0.999261
Clcn5	chloride channel 5	-0.258265	0.0380052	0.999261
Ptcd2	pentatricopeptide repeat domain 2	0.257552	0.0282013	0.999261
Gm11487	predicted gene 11487	0.257146	0.0453957	0.999261
Tfpi	tissue factor pathway inhibitor	0.256306	0.0490888	0.999261
Fam54a	family with sequence similarity 54, member A	0.255318	0.0401995	0.999261
Dgkz	diacylglycerol kinase zeta	0.25529	0.0308574	0.999261
Gm5998	predicted gene 5998	-0.255171	0.0359648	0.999261
S100a11	S100 calcium binding protein A11 (calgizzarin)	0.254701	0.0374117	0.999261
4930404H21Rik	RIKEN cDNA 4930404H21 gene	0.254152	0.0408177	0.999261
Ddah1	dimethylarginine dimethylaminohydrolase 1	0.254084	0.0297461	0.999261
1110012L19Rik	RIKEN cDNA 1110012L19 gene	0.252655	0.0150378	0.999261
Smn1	survival motor neuron 1	0.252591	0.0306056	0.999261
Gm3315	predicted gene 3315	-0.252487	0.0179287	0.999261
Vegfa	vascular endothelial growth factor A	-0.252385	0.0116892	0.999261
Ubl4b	ubiquitin-like 4B	-0.251963	0.0342266	0.999261
Olfr985	olfactory receptor 985	-0.251754	0.0288519	0.999261
Vsnl1	visinin-like 1	-0.251228	0.0369178	0.999261
Tas2r120	taste receptor, type 2, member 120	0.250822	0.0316113	0.999261
Zc3hav1l	zinc finger CCCH-type, antiviral 1-like	0.250622	0.0242613	0.999261
Zfp35	zinc finger protein 35	0.250581	0.0303312	0.999261
LOC100044526	similar to mitochondrial ribosomal protein S14	0.250388	0.0371781	0.999261
Has2	hyaluronan synthase 2	0.249947	0.0262721	0.999261
Resp18	regulated endocrine-specific protein 18	0.249937	0.0401491	0.999261
EG434181	predicted gene, EG434181	-0.249933	0.0197994	0.999261
Adam22	a disintegrin and metallopeptidase domain 22	-0.249645	0.0164242	0.999261
Mgst1	microsomal glutathione S-transferase 1	0.249625	0.0373448	0.999261
Gm9643	predicted gene 9643	-0.249522	0.0228026	0.999261
Usp13	ubiquitin specific peptidase 13 (isopeptidase T-3)	0.24944	0.0186453	0.999261
Ndufb6	NADH dehydrogenase (ubiquinone) 1 beta subcomplex, 6	0.249135	0.0338235	0.999261
Tspan6	tetraspanin 6	0.248889	0.0428326	0.999261
Hspb6	heat shock protein, alpha-crystallin-related, B6	0.248274	0.0494668	0.999261
Osbpl3	oxysterol binding protein-like 3	-0.247413	0.0207136	0.999261
Eps8l2	EPS8-like 2	-0.245779	0.0444323	0.999261
Gm7055	predicted gene 7055	-0.243372	0.0381882	0.999261
Actr6	ARP6 actin-related protein 6 homolog (yeast)	0.243171	0.0408828	0.999261
V1rh20	vomeronasal 1 receptor, H20	0.242977	0.04941	0.999261
Slc24a5	solute carrier family 24, member 5	0.242242	0.0198151	0.999261
Gm9743	pyridoxal (pyridoxine, vitamin B6) kinase pseudogene	-0.242024	0.0474896	0.999261
Adam11	a disintegrin and metallopeptidase domain 11	-0.241894	0.0195591	0.999261
Fnd3c2	fibronectin type III domain containing 3C2	0.241839	0.0475098	0.999261
Gm12260	histone cluster 1, H3 pseudogene	0.241327	0.0188829	0.999261
Cd226	CD226 antigen	-0.240697	0.0270554	0.999261
Gm9897	predicted gene 9897	0.240263	0.0271738	0.999261
Ndc80	NDC80 homolog, kinetochore complex component (S. cerevisiae)	0.240161	0.0324192	0.999261
Klk1b1	kallikrein 1-related peptidase b1	0.239984	0.019188	0.999261
Igf2bp1	insulin-like growth factor 2 mRNA binding protein 1	-0.239753	0.0430192	0.999261
Gm5939	predicted gene 5939	-0.238936	0.0215202	0.999261
Ndufb4	NADH dehydrogenase (ubiquinone) 1 beta subcomplex 4	0.238903	0.0389831	0.999261
Gm8956	predicted gene 8956	0.237935	0.0465513	0.999261
Mxi1	Max interacting protein 1	0.237433	0.0339057	0.999261
Vopp1	vesicular, overexpressed in cancer, prosurvival protein 1	0.236883	0.0193789	0.999261
Kdr	kinase insert domain protein receptor	-0.236847	0.0257906	0.999261
Olfr1204	olfactory receptor 1204	0.236368	0.0239546	0.999261
1700084J12Rik	RIKEN cDNA 1700084J12 gene	0.236244	0.0329491	0.999261
Pdss1	prenyl (solanesyl) diphosphate synthase, subunit 1	0.235765	0.0300119	0.999261
Hoxb8	homeo box B8	0.23555	0.0480438	0.999261
Dynlrb1	dynein light chain roadblock-type 1	0.234486	0.02165	0.999261
Ramp2	receptor (calcitonin) activity modifying protein 2	0.234401	0.0370381	0.999261
Cd24a	CD24a antigen	0.234048	0.0454501	0.999261
Slc7a13	solute carrier family 7, (cationic amino acid transporter, y+ system) member 13	0.233896	0.0229173	0.999261
Ppp1r3a	protein phosphatase 1, regulatory (inhibitor) subunit 3A	0.233633	0.0359919	0.999261
V1rc11	vomeronasal 1 receptor, C11	0.233078	0.0345813	0.999261
Rhox12	reproductive homeobox 12	-0.23296	0.0332208	0.999261
Golt1b	golgi transport 1 homolog B (S. cerevisiae)	0.232673	0.0330285	0.999261
Defb39	defensin beta 39	0.232515	0.0473373	0.999261
Ulk3	unc-51-like kinase 3 (C. elegans)	-0.232229	0.0315692	0.999261
Pigf	phosphatidylinositol glycan anchor biosynthesis, class F	0.231975	0.0161524	0.999261
Mrps18c	mitochondrial ribosomal protein S18C	0.231877	0.0368644	0.999261
Dll4	delta-like 4 (Drosophila)	-0.231739	0.0236303	0.999261
Zfp831	zinc finger protein 831	-0.231105	0.0496308	0.999261
Tceb2	transcription elongation factor B (SIII), polypeptide 2	0.230972	0.0241863	0.999261
Lsm7	LSM7 homolog, U6 small nuclear RNA associated (S. cerevisiae)	0.230946	0.0344453	0.999261
Gm5131	predicted gene 5131	0.229962	0.0254469	0.999261
Rbm46	RNA binding motif protein 46	-0.228593	0.0178025	0.999261
Il13ra2	interleukin 13 receptor, alpha 2	0.228581	0.0320134	0.999261
Gm6853	predicted gene 6853	-0.228539	0.027945	0.999261
Srrd	SRR1 domain containing	0.228524	0.0233928	0.999261
Mrpl36	mitochondrial ribosomal protein L36	0.228422	0.0497672	0.999261
Atp6v1f	ATPase, H+ transporting, lysosomal V1 subunit F	0.228143	0.0452491	0.999261
Tox3	TOX high mobility group box family member 3	0.227471	0.0324898	0.999261
Cntnap5c	contactin associated protein-like 5C	-0.227395	0.0442974	0.999261
Usp29	ubiquitin specific peptidase 29	-0.227394	0.0227049	0.999261
Exosc8	exosome component 8	0.226863	0.0472932	0.999261
Pcyt1b	phosphate cytidylyltransferase 1, choline, beta isoform	-0.226835	0.0404546	0.999261
Gm4995	predicted gene 4995	0.22674	0.0417721	0.999261
4930556L07Rik	RIKEN cDNA 4930556L07 gene	-0.225832	0.0352292	0.999261
Mrap2	melanocortin 2 receptor accessory protein 2	-0.225808	0.0385413	0.999261
Npm3-ps1	nucleoplasmin 3, pseudogene 1	0.225629	0.0354892	0.999261
Ggct	gamma-glutamyl cyclotransferase	0.225498	0.0423272	0.999261
Mib2	mindbomb homolog 2 (Drosophila)	-0.224785	0.0280748	0.999261
Wfdc10	WAP four-disulfide core domain 10	-0.224463	0.0497787	0.999261
Csda	cold shock domain protein A	0.223065	0.0427083	0.999261
D630042P16Rik	RIKEN cDNA D630042P16 gene	-0.222568	0.0328575	0.999261
Gm12466	predicted gene 12466	0.221576	0.0281997	0.999261
Limch1	LIM and calponin homology domains 1	-0.221413	0.0451141	0.999261
Akap1	A kinase (PRKA) anchor protein 1	-0.22114	0.0247651	0.999261
Pcdhb12	protocadherin beta 12	-0.221123	0.0376255	0.999261
Olfr66	olfactory receptor 66	0.221043	0.0293647	0.999261
Mrps14	mitochondrial ribosomal protein S14	0.220701	0.0204958	0.999261
Tomm6	translocase of outer mitochondrial membrane 6 homolog (yeast)	0.220689	0.0182912	0.999261
Mppe1	metallophosphoesterase 1	-0.220678	0.0335146	0.999261
Trim10	tripartite motif-containing 10	-0.220142	0.0382691	0.999261
Izumo1	izumo sperm-egg fusion 1	-0.219249	0.0468217	0.999261
Taar5	trace amine-associated receptor 5	-0.219171	0.0353506	0.999261
Mitf	microphthalmia-associated transcription factor	0.219096	0.0487901	0.999261
Zfp369	zinc finger protein 369	-0.218101	0.0356219	0.999261
Adamts10	a disintegrin-like and metallopeptidase (reprolysin type) with thrombospondin type 1 motif, 10	-0.217968	0.0339219	0.999261
Ccdc25	coiled-coil domain containing 25	-0.217751	0.0495086	0.999261
Il21	interleukin 21	-0.217683	0.0333652	0.999261
Cyb561	cytochrome b-561	-0.217633	0.042633	0.999261
Gm6560	predicted gene 6560	-0.217063	0.0319772	0.999261
Chchd1	coiled-coil-helix-coiled-coil-helix domain containing 1	0.216803	0.0423279	0.999261
Psg26	pregnancy-specific glycoprotein 26	0.215509	0.0259031	0.999261
Zfp560	zinc finger protein 560	0.214629	0.0379521	0.999261
Ect2	ect2 oncogene	0.214151	0.0357914	0.999261
Smtnl1	smoothelin-like 1	-0.214064	0.0398509	0.999261
Actn4	actinin alpha 4	-0.213859	0.0464167	0.999261
Gm6835	predicted gene 6835	0.210997	0.0308835	0.999261
Vkorc1	vitamin K epoxide reductase complex, subunit 1	0.210832	0.0435549	0.999261
F830045P16Rik	RIKEN cDNA F830045P16 gene	-0.21028	0.0424658	0.999261
LOC100045278	similar to ribosomal protein S25	0.210114	0.0378686	0.999261
Gm10419	predicted gene 10419	-0.210054	0.0263488	0.999261
Rarb	retinoic acid receptor, beta	-0.209092	0.0488416	0.999261
2810428I15Rik	RIKEN cDNA 2810428I15 gene	0.20903	0.0475498	0.999261
Itgav	integrin alpha V	-0.208213	0.0315981	0.999261
Klc2	kinesin light chain 2	-0.207968	0.0331653	0.999261
1200009O22Rik	RIKEN cDNA 1200009O22 gene	-0.207746	0.0489084	0.999261
Mrps21	mitochondrial ribosomal protein S21	0.207733	0.0339222	0.999261
AU023871	expressed sequence AU023871	0.207026	0.0479489	0.999261
B230312A22Rik	RIKEN cDNA B230312A22 gene	-0.206899	0.0462622	0.999261
Hcrtr1	hypocretin (orexin) receptor 1	-0.206259	0.0331524	0.999261
D030056L22Rik	RIKEN cDNA D030056L22 gene	0.206129	0.0418389	0.999261
Il1a	interleukin 1 alpha	-0.205756	0.032902	0.999261
Gmds	GDP-mannose 4, 6-dehydratase	0.204776	0.0403835	0.999261
Galntl2	UDP-N-acetyl-alpha-D-galactosamine:polypeptide N-acetylgalactosaminyltransferase-like 2	-0.202518	0.0431816	0.999261
Gtf2a2	general transcription factor II A, 2	0.200688	0.0473472	0.999261
Ndufb9	NADH dehydrogenase (ubiquinone) 1 beta subcomplex, 9	0.200414	0.0420812	0.999261
Pla2g4b	phospholipase A2, group IVB (cytosolic)	-0.200338	0.0286902	0.999261
Oit3	oncoprotein induced transcript 3	-0.199668	0.0479037	0.999261
Tfip11	tuftelin interacting protein 11	-0.199515	0.0495684	0.999261
Arhgef5	Rho guanine nucleotide exchange factor (GEF) 5	-0.199359	0.0315861	0.999261
Ndufb5	NADH dehydrogenase (ubiquinone) 1 beta subcomplex, 5	0.198102	0.0399584	0.999261
Zfp474	zinc finger protein 474	-0.196522	0.0378082	0.999261
Nodal	nodal	-0.195452	0.0392636	0.999261
Gspt2	G1 to S phase transition 2	0.195085	0.0453247	0.999261
Calhm2	calcium homeostasis modulator 2	-0.194813	0.0376765	0.999261
Ard1a	ARD1 homolog A, N-acetyltransferase (S. cerevisiae)	0.194771	0.0433831	0.999261
Tmsb4x	thymosin, beta 4, X chromosome	0.194737	0.029618	0.999261
Crygf	crystallin, gamma F	0.194211	0.0494891	0.999261
Slc24a1	solute carrier family 24 (sodium/potassium/calcium exchanger), member 1	-0.194009	0.0364416	0.999261
Mrpl51	mitochondrial ribosomal protein L51	0.19338	0.04846	0.999261
Irgm1	immunity-related GTPase family M member 1	0.191657	0.047648	0.999261
Chrna9	cholinergic receptor, nicotinic, alpha polypeptide 9	-0.190287	0.047647	0.999261
Fam33a	family with sequence similarity 33, member A	0.188734	0.0429002	0.999261
Rgs3	regulator of G-protein signaling 3	0.179315	0.0418971	0.999261
Ran	RAN, member RAS oncogene family	0.178719	0.0480224	0.999261
